# Supplementary material for: Immunologic changes in the peripheral blood transcriptome of individuals with early-stage chronic Chagas cardiomyopathy: a cross-sectional study
Source: Lancet Reg Health Am. 2025 Apr 17;45:101090. doi: 10.1016/j.lana.2025.101090 (PMC12033964; doi:10.1016/j.lana.2025.101090)
Supplement: STable5 [file mmc3.csv]

	ensembl_gene_id	baseMean	log2FC	lfcSE	stat	pvalue	FDR	external_gene_name
12119	ENSG00000086506	1664.832805	0.949052555	0.254665041	3.726669949	0.000194026	0.048259623	HBQ1
16012	ENSG00000100225	25995.7583	0.798678518	0.206524259	3.867238276	0.000110075	0.041734446	FBXO7
14271	ENSG00000171552	5170.486001	0.740064809	0.220199712	3.360880005	0.000776946	0.099144999	BCL2L1
5627	ENSG00000118515	2827.071145	0.59016845	0.15115876	3.904295392	9.45003020446524e-05	0.041734446	SGK1
14895	ENSG00000104903	5127.246927	0.547279406	0.148128512	3.694625704	0.000220211	0.050208093	LYL1
3448	ENSG00000181788	2035.96094	0.537731306	0.158643279	3.389562483	0.000700043	0.095765818	SIAH2
6753	ENSG00000102265	2026.791998	0.523063364	0.14505954	3.605852898	0.000311129	0.065480763	TIMP1
14626	ENSG00000104904	38911.16341	0.500090186	0.129958209	3.848084625	0.000119045	0.041734446	OAZ1
1721	ENSG00000143878	4470.487872	0.486013972	0.140456853	3.460236808	0.000539701	0.090711166	RHOB
15422	ENSG00000105327	1349.338452	0.48097696	0.127010722	3.786900446	0.000152538	0.041734446	BBC3
11360	ENSG00000170345	7658.744913	0.474331602	0.13748585	3.450039409	0.000560505	0.090711166	FOS
13947	ENSG00000141401	2162.352998	0.473976917	0.110791924	4.278081818	1.8851073634758e-05	0.025788269	IMPA2
3030	ENSG00000233276	20296.46348	0.467274349	0.139822887	3.34190174	0.000832065	0.099144999	GPX1
9379	ENSG00000266412	26902.99694	0.430987191	0.098452116	4.377632584	1.19975378720743e-05	0.025788269	NCOA4
14562	ENSG00000172270	11480.08166	0.42493804	0.12322265	3.4485384	0.000563629	0.090711166	BSG
1255	ENSG00000197965	2138.46052	0.364224351	0.101985624	3.57133033	0.000355173	0.069410874	MPZL1
15858	ENSG00000100034	3286.102738	0.348697565	0.104355534	3.341438173	0.000833456	0.099144999	PPM1F
12368	ENSG00000006007	1515.153279	0.313179926	0.082178924	3.810951877	0.000138433	0.041734446	GDE1
15414	ENSG00000090372	2243.232155	0.301700824	0.088780321	3.398284899	0.000678098	0.095765818	STRN4
8352	ENSG00000078902	2303.373386	0.296694545	0.071327134	4.159630796	3.18762439974981e-05	0.029071135	TOLLIP
6716	ENSG00000165175	3545.823321	0.289862605	0.085338886	3.396606371	0.00068227	0.095765818	MID1IP1
8800	ENSG00000174903	3554.550669	0.265286151	0.069075438	3.84052796	0.00012277	0.041734446	RAB1B
2072	ENSG00000153561	2676.739555	0.253444522	0.062853413	4.032311213	5.52309794452334e-05	0.03777799	RMND5A
